# Supplementary material for: GS143, an inhibitor of E3 ligase β-TrCP, reverses HIV-1 latency without activating T cells via unconventional activation of NFκB
Source: PLoS Pathog. 2025 Apr 1;21(4):e1013018. doi: 10.1371/journal.ppat.1013018 (PMC11999137; doi:10.1371/journal.ppat.1013018)
Supplement: S1 Data — (XLSX) [file ppat.1013018.s001.xlsx]

## Sheet:  Fig. 1B and 1C
			Fig. 1B	Mean Channel Fluorescence									Fig. 1C		HIV-1 Intracellular RNA Fold change
	NC	GS143 5μM	GS143 10μM	GS143 20μM	GS143 40μM	Velcade	CD3/CD28 + IL2	PHA + IL2	Ionomycin + PMA				NC	Chidamide	JQ1	Bryostatin	GS143 (20 μM)	Iono + PMA
A	4290.36	19798.8	23914.1	17775.7	4628.87	11503.9						A	1	60.3739	5.15657	94.3887	42.0999	88.5905
B	4777.56	11195.5	16058.9	20206.4	36128.4	18923.1	17432.3	13718.4				B	1	30.7617	3.19722	20.4083	72.45	122.362
C	5487.08	25108.4	26183.4	26801.1	9662.57	23061	17162.5	17601.1				C	1	4.09102	0.516808	2.37846	4.36069	6.41647
D	5480.76			26677		15679.2	20355.5	19553.8	27963.1			D	1	2.64952	3.2614	2.87909	6.23369	18.4577
E		16430.3	22723.6	24244.8	10542.1	29200.4	17225.5	16702.2	24694.3			E	1	2.64596	1.67823	7.40939	4.75556	22.6436
F									26159.9			F	1	0.322532	1.11979	1.11667	5.45674	4.54656

## Sheet: Fig. 2
					Fig. 2A	% untreated cells
	0	GS143 5 µM	GS143 10 µM	GS143 20 µM	JQ1 0.5 µM	JQ1 0.5 + G10	JQ1 5 µM	JQ1 5 + G10	Chidamide 2.5 µM	Chidamide 2.5 + G10	Chidamide 5 µM	Chidamide 5 + G10	Prostratin 0.5 µM	Bryostatin-1 5 nM	Ingenol-3-angelate 5 nM
Expt. 1	100	102.776	99.0201	95.1007	107.349	91.9706	103.293	80.2314	115.433	94.1481	116.658	87.1257	124.088	117.311	133.696
Expt. 2	100	94.9546	93.9367	89.0463	98.8936	89.8429	93.3392	78.8227	97.4331	90.3076	104.957	85.0188	117.791	100.088	112.259
Expt. 3	100	89.9908	89.2028	78.6612	97.196	83.1618	89.3164	73.6495	96.8127	91.9855	83.2186	85.3411	109.306	110.84	127.728
				Fig. 2B	% cells
		HLA-DR			CD69			CD25
	Expt. 1	Expt. 2	Expt. 3	Expt. 1	Expt. 2	Expt. 3	Expt. 1	Expt. 2	Expt. 3
NC	0.37	0.79	1.13	0.41	0.42	0.3	0.27	0.49	0.26
aCD3/aCD28 + IL-2	7.14	4.68	9.29	88.7	97.29	91.89	68.2	92.77	92.65
GS143	0.84	0.84	0.88	0.38	0.31	0.15	0.41	0.45	0.34
Bryostatin-1	0.55	0.83	2.36	89.92	94.12	93.91	2.35	3.33	3.59
I3A	0.53	0.91	3.17	93.89	94.92	94.36	3.19	3.3	4.02
JQ1 + GS143	0.7	0.57	0.39	0.4	0.49	0.62	0.48	0.41	0.35
Chidamide + GS143	0.41	0.54	1.73	0.54	0.48	0.57	0.49	0.69	0

## Sheet: Fig. 3
	Fig. 3	HIV-1 Intracellular RNA Fold change
	NC	GS143 (5 μM)	GS143 (10 μM)	GS143 (20 μM)	Ionomycin + PMA
	1	13.0542	7.81881	17.5654	5.12786
	1	1.72159	2.97075	2.81831	1.30176
	1	2.60479	2.3137	3.20557	1.97217
	1	2.41873	2.21162	3.157	3.88458
	1	3.10403	3.16611	1.60571	8.71501
	1	1.3186	1.88277	2.1818	1.40936
	1	1.22403	1.40512	2.78528	10.153
	1		1.72808		21.3991
	1		1.61687	1.26584	1.58981
	1	1.34004	4.83138		1.87634
	1	11.8505	1.26742	2.04681	16.005
	1	3.41487	1.13731	6.65543	1.13365
	1	0.655119	0.964896		9.04861

## Sheet: Fig. 4A
		Mean Channel Fluorescence
Expt.	GS143 0uM	GS143 0uM chida 20uM	GS143 0uM pyrox 20uM	GS143 0uM HMBA 1mM	GS143 0uM JQ1 1uM	GS143 0uM bryo 10nM	GS143 0uM iono 0.5uM	GS143 0uM TNF 20ng/ml	GS143 10uM	GS143 10uM chida 20uM	GS143 10uM pyrox 20uM	GS143 10uM HMBA 1mM	GS143 10uM JQ1 1uM	GS143 10uM bryo 10nM	GS143 10uM iono 0.5uM	GS143 10uMTNF 20ngml	GS143 20uM	GS143 20uM chida 20uM	GS143 20uM pyrox 20uM	GS143 20uM HMBA 1mM	GS143 20uM JQ1 1uM	GS143 20uM bryo 10nM	GS143 20uM iono 0.5uM	GS143 20uM TNF 20ng/ml	ionomycin 0.5uM + PMA 100ng/ml
1	4161			3397	3498	7300	3621	4159	18126			18911	31323	46715	16980	31722	23187			30652	33472	55281	12280	32342
2	4318	11421	12504	4718	5666	7993	6000	5145	20440	48018	37719	20563	54773	27185	21671	28369	27587	47517	67728	34020	72315	55218	25772	35125
3	5668	8069	10407	6156	8759	9170	4976	6738	23683	45376	40972	26035	50444	50326	19814	30271	29124	52736	73151	35107	61031	75838	29904	35772	27963
4	5413	11042	16439	5656	7440	16154	6037	6098	23209	56216	39640	21683	55617	67609	17278	35046	28667	54130	50493	31672	57657	79137	30164	35055	24694
5	5955	9367	7618	6474	7277	16232	6172	8756	20965	49391	35272	27116	34321	51189	23077	36729	30684	49263	37046	22805	35744	81807	26096	49942	26160

## Sheet: Fig. 5B
		Fig. 5B	HIV1 intracellular mRNA fold change
Expt.	control	no inhibitor	LY2409881	SC-514	Ethacrynic acid	β-cat/TCF inh
1	1	4.38273				4.09359
2	1	2.50049
3	1	2.83065			0.964998	1.37485
4	1	2.59863	1.02236		0.787001	1.05235
5	1	1.5329	2.16435	0.764845	0.949841	1.06204
6	1	1.60197	1.02449	0.971533	1.33461	1.84225
7	1	2.68657	2.19677	2.22527
8	1	3.06703	1.69346	2.70669	2.12802	0.813444

## Sheet: Fig. 8
		IL1B mRNA fold change								AXIN2 mRNA fold change
		4 hr			22 hr					4 h			22 h
	Expt 1	Expt 2	Expt 3	Expt 1	Expt 2	Expt 3			Expt 1	Expt 2	Expt 3	Expt 1	Expt 2	Expt 3
Control	1	1	1	1	1	1		Control	1	1	1	1	1	1
GS143	0.0695765	0.840918	4.71554	0.367835	1.36394	6.3902		GS143	1.69264	3.53071	2.40524	3.50225	0.964898	1.06792
LiCl2	1.17916	1.07688	32.9002	6.81783	2.73426	28.0966		LiCl2	0.691829	1.45234	0.792528	2.4913	1.50631	1.62227
PMA + Iono	77.2002	43.7425	93.0725	3.67611	1.99593	8.19195		PMA + Iono	1.00873	1.32138	1.88274	1.51686	0.84709	0.761909
		TNFA mRNA fold change
		4 hr			22 hr					MMP9 mRNA fold change
	Expt 1	Expt 2	Expt 3	Expt 1	Expt 2	Expt 3				4 h			22 h
Control	1	1	1	1	1	1			Expt 1	Expt 2	Expt 3	Expt 1	Expt 2	Expt 3
GS143	0.838712	0.678478	1.97484	0.716462	0.962643	7.39764		Control	1	1	1	1	1	1
LiCl2	1.3552	1.49123	6.49145	2.38559	1.99197	110.133		GS143	0.65237	0.831338	0.627807	2.83299	0.694519	0.386564
PMA + Iono	16.4369	23.5924	23.1244	1.46551	1.60664	2487.73		LiCl2	0.534496	0.959372	1.12585	34.8164	3.02983	2.1323
		IL8 mRNA fold change						PMA + Iono	1.4937	0.522562	0.528924	867.059	2.19955	0.17721
		4 h			22 h					Cyclin D1 mRNA fold change
	Expt 1	Expt 2	Expt 3	Expt 1	Expt 2	Expt 3				4 h			22 h
Control	1	1	1	1	1	1			Expt 1	Expt 2	Expt 3	Expt 1	Expt 2	Expt 3
GS143	4.13371	4.30968	2.32533	2.48458	4.26768	3.39977		Control	1	1	1	1	1	1
LiCl2	8.87605	3.96173	4.16083	38.7998	6.894	10.3775		GS143	0.795361	0.84279	0.615891	0.63863	0.745928	0.50476
PMA + Iono	38.1683	5.78083	5.74006	5.35419	1.83983	5.45391		LiCl2	1.75484	2.23273	1.79513	0.795354	1.6959	0.894933
		IκBA mRNA fold change						PMA + Iono	3.36823	1.86321	4.55531	1.35148	1.72631	6.38866
		4 h			22 h					cMyc mRNA fold change
	Expt 1	Expt 2	Expt 3	Expt 1	Expt 2	Expt 3				4 h			22 h
Control	1	1	1	1	1	1			Expt 1	Expt 2	Expt 3	Expt 1	Expt 2	Expt 3
GS143	0.19014	1.86531	0.704147	0.686594	1.67956	1.23453		Control	1	1	1	1	1	1
LiCl2	0.90235	1.34796	1.61315	0.553845	2.95997	3.73896		GS143	0.795361	1.82918	0.828785	0.63863	0.429766	0.318923
PMA + Iono	2.56022	3.05563	2.21505	1.02516	1.30012	4.66591		LiCl2	1.75484	0.810889	0.462048	0.795354	0.530555	0.324514
		ICAM mRNA fold change						PMA + Iono	3.36823	36.9398	22.1948	1.35148	1.80659	1.13884
		4 h			22 h
	Expt 1	Expt 2	Expt 3	Expt 1	Expt 2	Expt 3
Control	1	1	1	1	1	1
GS143	0.631207	1.60488	0.955212	0.857735	2.28851	1.16845
LiCl2	1.21664	2.50247	2.20848	2.25423	2.56711	2.85843
PMA + Iono	7.40432	13.4099	5.94178	1.0965	1.82276	3.44383
		IL6 mRNA fold change
		4 h			22 h
	Expt 1	Expt 2	Expt 3	Expt 1	Expt 2	Expt 3
Control	1	1	1	1	1	1
GS143	0.186985	3.22629	0.29503	0.119425	0.612641	0.095147
LiCl2	1.67099	4.50381	1.6778	3.38339	2.95563	5.17283
PMA + Iono	31.0245	38.895	16.6366	0.305306	1.91744	1.141
